# Supplementary material for: The Role of Botulinum Toxin Type-A in Spasticity: Research Trends from a Bibliometric Analysis
Source: Toxins (Basel). 2024 Apr 9;16(4):184. doi: 10.3390/toxins16040184 (PMC11053519; doi:10.3390/toxins16040184)
Supplement: Supplementary file 1 [file toxins-16-00184-s001.zip]

Archive with 1 entries (1 files):
- toxins-2914695-supplementary.pdf
